# Supplementary material for: Investigating Olfactory Gene Variation and Odour Identification in Older Adults
Source: Genes (Basel). 2021 Apr 29;12(5):669. doi: 10.3390/genes12050669 (PMC8145954; doi:10.3390/genes12050669)
Supplement: Supplementary file 1 [file genes-12-00669-s001.zip]

Archive with 1 entries (1 files):
- genes-1185506-supplementary.pdf
